# Supplementary material for: Combined Radiofrequency Ablation and Left Atrial Appendage Closure in Atrial Fibrillation and Systolic Heart Failure
Source: Diagnostics (Basel). 2023 Oct 26;13(21):3325. doi: 10.3390/diagnostics13213325 (PMC10647617; doi:10.3390/diagnostics13213325)
Supplement: Supplementary file 1 [file diagnostics-13-03325-s001.zip]

Archive with 1 entries (1 files):
- diagnostics-2624005-supplementary.pdf
